# Supplementary material for: Process-Induced Metabolite Remodeling of Tripterygium Glycosides and Its Association with Circulating Prototype Constituents
Source: Metabolites. 2026 Jul 7;16(7):476. doi: 10.3390/metabo16070476 (PMC13413455; doi:10.3390/metabo16070476)
Supplement: Supplementary file 1 [file metabolites-16-00476-s001.zip]

Archive with 1 entries (1 files):
- metabolites-4360233-supplementary.pdf
